# Supplementary material for: Nuclear Segmentation in Histopathological Images Using Two-Stage Stacked U-Nets With Attention Mechanism
Source: Front Bioeng Biotechnol. 2020 Oct 26;8:573866. doi: 10.3389/fbioe.2020.573866 (PMC7649338; doi:10.3389/fbioe.2020.573866)
Supplement: Supplementary file 1 [file Table_1.XLSX]

## Sheet: test dataset 1( from TCGA)
Evaluation metric value of each test image
		mask regions							overlapped regions
samle name	source.organ	AJI	TP	FP	FN	Precision	Recall	F1-score	AJI	TP	FP	FN	Precision	Recall	F1-score
TCGA-21-5786-01Z-00-DX1	liver	0.508253	208330	16535	121082	0.926467	0.63243	0.751718	0.379874	3677	1217	5414	0.751328	0.404466	0.525849
TCGA-38-6178-01Z-00-DX1	liver	0.560947	196929	64654	20995	0.752836	0.903659	0.821381	0.226094	2188	421	8266	0.838635	0.209298	0.334992
TCGA-AR-A1AS-01Z-00-DX1	breast	0.671248	241884	47084	45306	0.837062	0.842244	0.839645	0.390016	260	123	247	0.678851	0.512821	0.58427
TCGA-AY-A8YK-01A-01-TS1	colon	0.586714	306141	50351	73467	0.85876	0.806466	0.831792	0.244587	563	1625	461	0.257313	0.549805	0.35056
TCGA-B0-5698-01Z-00-DX1	kidney	0.574363	329556	56087	89222	0.854562	0.786947	0.819362	0.314335	1764	2966	1397	0.372939	0.558051	0.447092
TCGA-B0-5711-01Z-00-DX1	kidney	0.610821	248486	21533	79645	0.920254	0.757277	0.830848	0.272309	774	1673	623	0.316306	0.554044	0.402706
TCGA-CH-5767-01Z-00-DX1	Prostate	0.615436	296809	65374	52402	0.8195	0.849942	0.834443	0.274121	769	1352	780	0.362565	0.496449	0.419074
TCGA-DK-A2I6-01A-01-TS1	bladder	0.675567	228897	27842	34337	0.891555	0.869557	0.880419	0.324446	1181	785	1781	0.600712	0.398717	0.479302
TCGA-E2-A1B5-01Z-00-DX1	breast	0.510124	108284	40160	19192	0.72946	0.849446	0.784894	0.372887	860	219	1707	0.797034	0.335021	0.47175
TCGA-G2-A2EK-01A-02-TSB	bladder	0.50957	122174	60045	15854	0.670479	0.885139	0.762999	0.409537	274	222	262	0.552419	0.511194	0.531008
TCGA-G9-6356-01Z-00-DX1	Prostate	0.688772	171118	27203	30498	0.862833	0.848732	0.855725	0.616083	458	79	236	0.852886	0.659942	0.74411
TCGA-KB-A93J-01A-01-TS1	stomach	0.651595	324425	14965	86497	0.955906	0.789505	0.864774	0.298093	2131	1802	4111	0.541826	0.341397	0.41887
TCGA-NH-A8F7-01A-01-TS1	colon	0.530332	236819	45686	76268	0.838283	0.7564	0.795239	0.0511482	48	650	201	0.0687679	0.192771	0.101373
TCGA-RD-A8N9-01A-01-TS1	stomach	0.656603	296948	22495	63763	0.929581	0.82323	0.873179	0.38153	1445	1099	1639	0.568003	0.468547	0.513504
Average		0.596453				0.846253	0.814355	0.824744	0.325361				0.53997	0.442323	0.451747

## Sheet: test dataset 2 (from TNBC)
Evaluation metric value of each test image
samle name	AJI	TP	FP	FN	Precision	Recall	F1-score
01_1	0.642253	20686	3709	3330	0.847961	0.861342	0.854599
01_2	0.650485	60602	5864	14757	0.911774	0.804177	0.854603
01_3	0.586106	3694	1423	168	0.721907	0.956499	0.822809
01_4	0.73989	27126	2599	4740	0.912565	0.851252	0.880843
01_5	0.426908	5491	1169	723	0.824474	0.88365	0.853037
01_6	0.571029	2970	1006	233	0.746982	0.927256	0.827413
01_7	0.59334	22071	3118	3799	0.876216	0.85315	0.864529
02_1	0.706874	5873	1295	1559	0.819336	0.790231	0.804521
02_2	0.583858	25736	5903	6616	0.813426	0.7955	0.804363
02_3	0.603597	49405	4885	15616	0.91002	0.759831	0.828172
03_1	0.742077	16122	1975	2609	0.890866	0.860712	0.875529
03_2	0.787585	31163	2461	7167	0.926808	0.813019	0.866192
03_3	0.619413	6467	2045	1463	0.759751	0.815511	0.786644
03_4	0.64275	3799	876	379	0.81262	0.909287	0.85824
03_5	0.653038	16522	2539	5278	0.866796	0.75789	0.808693
04_1	0.758118	55928	5599	8400	0.908999	0.869419	0.888769
04_2	0.654069	3648	1737	491	0.677437	0.881372	0.766065
04_3	0.376407	4477	396	1102	0.918736	0.802474	0.856678
04_4	0.543789	53821	7604	19361	0.876207	0.73544	0.799676
04_5	0.388138	1797	1888	423	0.487653	0.809459	0.608637
04_6	0.641823	11475	2660	3387	0.811815	0.772103	0.791461
04_7	0.553083	12941	1188	4453	0.915918	0.743992	0.821051
04_8	0.591451	63942	4904	20644	0.928769	0.755941	0.83349
05_1	0.617068	47327	7438	10644	0.864183	0.816391	0.839608
05_2	0.699948	42127	8205	6397	0.836982	0.868168	0.85229
05_3	0.606935	47811	13527	5148	0.779468	0.902793	0.83661
05_4	0.679688	19432	2742	2490	0.876342	0.886415	0.88135
06_1	0.635085	26422	6778	5251	0.795843	0.834212	0.814576
06_2	0.497	25888	14754	4030	0.636977	0.865298	0.733787
06_3	0.370767	10720	8380	2549	0.561257	0.807898	0.662362
07_1	0.672321	41589	11881	4972	0.777801	0.893215	0.831522
07_2	0.633222	27271	6700	4589	0.802773	0.855964	0.828515
07_3	0.642509	60969	21806	6022	0.736563	0.910107	0.81419
08_1	0.664814	28318	8444	2907	0.770306	0.906902	0.833042
08_2	0.609653	50839	12593	10111	0.801472	0.83411	0.817466
08_3	0.498248	55173	20713	10024	0.727051	0.846251	0.782135
08_4	0.427431	45267	22128	6156	0.671667	0.880287	0.761955
09_1	0.817475	37331	3949	1798	0.904336	0.954049	0.928528
09_2	0.814863	31714	3113	1074	0.910615	0.967244	0.938076
09_3	0.859115	25823	2595	1541	0.908685	0.943685	0.925854
09_4	0.780889	18811	2273	1975	0.892193	0.904984	0.898543
09_5	0.808136	27149	1643	1942	0.942936	0.933244	0.938065
10_1	0.657162	843	32728	161	0.025111	0.839641	0.0487636
10_2	0.443115	58509	11846	9735	0.831625	0.85735	0.844292
10_3	0.564351	15359	9496	2602	0.617944	0.855131	0.717442
10_4	0.263457	38273	5188	6985	0.880629	0.845663	0.862792
11_1	0.734569	2163	4573	59	0.32111	0.973447	0.48292
11_2	0.728263	55323	3492	19605	0.940627	0.738349	0.827303
11_3	0.645975	8712	1553	1352	0.848709	0.86566	0.857101
Average	0.620983				0.792454	0.852979	0.806431
